# Supplementary material for: Navigating through the Lipid Metabolism Maze: Diagnosis and Prognosis Metabolites of Hepatocellular Carcinoma versus Compensated Cirrhosis
Source: J Clin Med. 2022 Feb 26;11(5):1292. doi: 10.3390/jcm11051292 (PMC8910918; doi:10.3390/jcm11051292)
Supplement: Supplementary file 1 [file jcm-11-01292-s001.zip]

Archive with 1 entries (1 files):
- jcm-1599867-supplementary.pdf
